# Supplementary material for: Epidemiological investigation of a temporal increase in atonic postpartum haemorrhage: a population-based retrospective cohort study
Source: BJOG. 2013 Mar 6;120(7):853–62. doi: 10.1111/1471-0528.12149 (PMC3717179; doi:10.1111/1471-0528.12149)
Supplement: Supplementary file 2 [file bjo0120-0853-SD2.txt]

 
 
 
 
 
 
 
 
 
 
 
 
 
 
 
 
 
 
 
 
 
 
 
 
 
 
 
 
 
 
 
 
 
TableS1.InternationalClassificationof Diseases(ICD-9, ICD-10),theCanadianClassificationof Diagnostic, Therapeutic andSurgical
Procedures(CCP), andtheCanadianClassificationof Interventions(CCI) diagnosis/ procedurecodesusedinthestudy 
Diagnosis/Procedurecode ICD-9 ICD-10 CCP CCI 
Postpartum hemorrhage 6660-6663 O720-O723   
    -Duetoretainedplacenta 6660 O720   
    -Atonic postpartum 
    hemorrhage
6661 O721   
    -Secondary postpartum 
     hemorrhage
6662 O722   
    -Duetocoagulation
defects
6663 O723   
Hysterectomy   802;803 5MD60KE; 5MD60RC; 5MD60CB; 
5MD60RD; 1RM87LAGX; (1RM89LA 
without 1PL74;1RS80; 1RS74)
Other procedurestocontrol 
bleeding
   5PC91LA, 1RM13, 1KT51;5PC91HT
   -Suturingof uterus 
     (e.g. b-lynchsuture)
   5PC91LA 
   -Control of bleedingusing 
     pelvicembolization
   1RM13
   -Ligationof pelvicvessels    1KT51
   -Uterine(andvaginal)
packing
   5PC91HT 
Uterinerupture 6650;6651 O710;O711   
Highvaginal laceration  6654 O714   
Lacerationof cervix 6653 O713   
Placentaprevia 6410;6411;6421 O44   
Placental abruption 6412 O45   
Polyhydramnios 657 O40   
Prolongedfirst stage 6620 O630   
Prolongedsecondstage 6622 O631   
Preeclampsia 6424;6425 O14   
Chorioamnionitis 6584;7627 O411    TableS2.Temporal trendsinatonicpostpartum hemorrhage(PPH) andnon-atonicPPHper100deliveries, andinPPHwithbloodtransfusion(bysubtype) per 10,000
deliveries, BritishColumbia, Canada, 2001 –2009.
  All years 2001 2002 2003 2004 2005 2006 2007 2008 2009 2001-2009 
  n n=39565 n=39559 n=39623 n=39815 n=40172 n=41309 n=43295 n=43802 n=44053 Pfor trend
PPH(ratesper100deliveries):
 
         
 AtonicPPH 20144 4.8 4.8 5.0 4.8 5.1 5.3 6.0 6.6 6.3 <0.001
Non-atonic PPH* 5485 1.53 1.49 1.49 1.39 1.49 1.21 1.52 1.55 1.62 0.31
Duetoretainedplacenta† 4328 1.19 1.16 1.18 1.12 1.17 0.97 1.14 1.26 1.28 0.25
Secondary PPH† 1168 0.34 0.32 0.33 0.29 0.32 0.23 0.37 0.29 0.35 0.84
Duetocoagulationdefects† 158 0.05 0.06 0.03 0.04 0.04 0.04 0.04 0.05 0.03 0.21
PPH+bloodtransfusion
(ratesper10,000deliveries):            
AtonicPPH+bloodtransfusion 800 16.7 16.7 19.9 19.1 23.4 20.8 22.9 28.1 25.2 <0.001
PPHduetoretainedplacenta+ blood
transfusion
408 11.1 12.6 11.9 9.8 9.7 9.4 9.2 11.9 13.2 0.93
Secondary PPH+ bloodtransfusion 132 2.8 3.3 3.3 2.8 4.5 1.7 4.6 4.3 4.5 0.09
PPHduetocoagulationdefects+blood
transfusion
84 2.3 4.0 2.5 2.8 2.0 1.2 2.1 2.3 1.4 0.05
Composite: Atonic PPH+bloodtransfusion
(>=3units), hysterectomy,uterinesuture, 
ligationorembolization,or uterine(and
vaginal)packing
592 11.9 9.8 12.1 17.5 14.9 15.2 21.4 22.5 17.6 <0.001
*Excludesatonic PPH.
†May includemorethanonePPHsubtype
  
 TableS3.Proportionof deliverieswithany postpartum hemorrhage(PPH)subtype
receivingabloodtransfusion,BritishColumbia, Canada, 2001-2009. 
  All Years   %transfused
PPHsubtype
All years
n
% 
transfuse
d   
200
1 2002 2008 2009 
Duetoretainedplacenta 408 9.4
 
9.3 10.9 9.4 10.3
Atonic 800 4.0
 
3.5 3.5 4.3 4.0
Secondary 132 11.3
 
12.3 9.8 6.6 7.7
Duetocoagulationdefects 84 53.8   47.4 69.6 47.6 50.0
 
   
 TableS4.Oddsratiofortemporalincreaseinatonic postpartum hemorrhagewithblood 
transfusion(2009vs2001) adjustedfordeterminantsof postpartum hemorrhageadded
incrementally tothemodel 
Adjustedfor  Oddsratio
95%Confidence
Interval
Crudeoddsratio(2009vs2001) 1.508 1.112-2.044
Plusmaternalpre-pregnancy factors: maternalage, BMI, 
parity, smokingstatus, previouscesareandelivery 1.479 1.090-2.006
Plusmaternalpregnancy factors: multifetal gestation,
preeclampsia, placentaprevia, placental abruption, 
chorioamnionitis, polyhydramnios 1.445 1.064-1.963
Plusobstetric factors: labour inductionandlabour 
augmentation 1.451 1.069-1.971
Plusepiduralanalgesia 1.448 1.066-1.966
Pluscesareandelivery 1.448 1.066-1.966
